# Supplementary material for: The Upregulated Expression of the Citrus RIN4 Gene in HLB Diseased Citrus Aids Candidatus Liberibacter Asiaticus Infection
Source: Int J Mol Sci. 2022 Jun 23;23(13):6971. doi: 10.3390/ijms23136971 (PMC9266415; doi:10.3390/ijms23136971)
Supplement: Supplementary file 1 [file ijms-23-06971-s001.zip]

Archive with 1 entries (1 files):
- ijms-1735476-supplementary.pdf
